# Supplementary material for: Standardized High-Resolution Ultrasound Protocol for the Diagnosis and Monitoring of Carpal Tunnel Syndrome: A Mixed-Design Observational Study
Source: Diagnostics (Basel). 2025 Jun 23;15(13):1593. doi: 10.3390/diagnostics15131593 (PMC12249076; doi:10.3390/diagnostics15131593)
Supplement: Supplementary file 1 [file diagnostics-15-01593-s001.zip]

Archive with 1 entries (1 files):
- diagnostics-3637141-supplementary.pdf
